# Supplementary material for: The conduct and reporting of qualitative evidence syntheses in health and social care guidelines: a content analysis
Source: BMC Med Res Methodol. 2022 Oct 12;22:267. doi: 10.1186/s12874-022-01743-1 (PMC9554851; doi:10.1186/s12874-022-01743-1)
Supplement: Supplementary file 2 — Supplementary Material 2 [file 12874_2022_1743_MOESM2_ESM.xlsx]

## Sheet: CA data clean
Author	Included	Year	Purpose	RQ	Aim	Method	Search	Inclusion criteria	Ssources	Search_strategy	Screening	Details	Selection	Appraisal_rationale	Appraisal_items	Appraisal_process	Appraisal_results	Extraction	Software	Reviewers	Coding	Comparison	Themes	Quotations	Synthesis	CERQual	Total
Centre 7	3	2019	Information (and support)	1	1	1	1	1	1	1	1	1	1	0	1	0	1	0	0	0	0	0	0	0	1	1	13
Centre 8	12	2019	Other	3	1	0	0	1	0	0	1	1	0	0	0	0	1	0	0	0	0	0	0	1	0	1	7
Centre 7	2	2019	Information (and support)	1	1	1	1	1	1	1	1	1	1	0	1	0	1	0	0	0	0	0	0	0	1	1	13
Centre 7	34	2019	Barriers/Facilitators	2	1	1	1	1	1	1	1	1	1	0	1	0	1	0	0	0	0	0	0	0	1	1	13
Centre 7	24	2019	Other	3	1	1	1	1	1	1	1	1	1	0	1	0	1	0	0	0	0	0	0	0	1	1	13
Centre 6	28	2019	Other	3	1	0	0	1	1	1	1	1	1	0	1	0	1	0	0	0	0	0	0	0	1	1	11
Centre 6	11	2019	Other	3	1	0	0	1	1	1	1	1	1	0	1	0	1	0	0	0	0	0	0	0	1	1	11
Centre 8	6	2019	Other	3	1	0	0	1	1	1	1	1	0	0	1	0	1	0	0	0	0	0	0	1	1	0	10
Centre 6	15	2018	Other	3	1	0	0	1	1	1	1	1	1	0	1	0	1	0	0	0	0	0	0	0	1	1	11
Centre 6	10	2018	Information (and support)	1	1	0	0	1	1	1	1	1	1	0	1	0	1	0	0	0	0	0	0	0	1	1	11
Centre 6	28	2018	Other	3	1	0	0	1	1	1	1	1	0	0	1	0	1	0	0	0	0	0	0	0	1	1	10
Centre 7	34	2018	Other	3	1	0	1	1	1	1	1	1	0	0	1	0	1	0	0	0	0	0	0	0	0	1	10
Centre 7	39	2018	Information (and support)	1	1	0	1	1	1	1	1	1	0	0	1	0	1	0	0	0	0	0	0	0	0	1	10
Centre 7	15	2018	Other	3	1	1	1	1	1	1	1	1	1	0	1	0	1	0	0	0	0	0	0	0	0	1	12
Centre 7	12	2018	Information (and support)	1	1	1	1	1	1	1	1	1	1	0	1	0	1	0	0	0	0	0	0	0	1	1	13
Centre 7	13	2018	Other	3	1	1	1	1	1	1	1	1	1	0	1	0	1	0	0	0	0	0	0	0	0	1	12
Centre 8	7	2018	Other	3	1	0	1	1	1	1	1	1	1	0	1	0	1	0	0	0	0	0	0	0	0	0	10
Centre 8	2	2018	Other	3	1	0	1	1	1	1	1	1	1	1	1	0	1	0	0	0	0	0	0	0	0	0	11
Centre 8	10	2018	Other	3	1	0	1	0	1	1	1	1	1	1	1	0	1	0	0	0	0	0	0	1	1	0	12
Centre 8	9	2018	Other	3	1	0	1	0	1	1	1	1	1	1	1	0	1	0	0	0	0	0	0	1	1	0	12
Centre 8	7	2018	Other	3	1	0	1	0	1	1	1	1	1	1	1	0	1	0	0	0	0	0	0	1	1	0	12
Centre 6	10	2018	Other	3	1	1	1	1	1	1	1	1	1	1	1	0	1	1	0	0	0	0	1	0	1	0	15
Centre 7	11	2018	Information (and support)	1	1	1	1	1	1	1	1	1	1	1	1	0	1	0	0	0	1	0	1	0	1	1	16
Centre 7	2	2018	Information (and support)	1	1	0	1	1	1	1	1	1	1	1	1	0	1	0	0	0	0	0	1	0	1	1	14
Centre 7	69	2018	Information (and support)	1	1	0	1	1	1	1	1	1	1	0	0	0	1	0	0	0	0	0	1	0	1	1	12
Centre 7	15	2018	Other	3	1	0	1	1	1	1	1	1	1	0	0	0	1	0	0	0	0	0	1	0	1	1	12
Centre 7	69	2018	Other	3	1	0	1	1	1	1	1	1	1	0	0	0	1	0	0	0	0	0	1	0	1	1	12
Centre 7	4	2018	Information (and support)	1	1	1	1	1	1	1	1	1	1	1	1	0	1	0	0	0	0	0	1	0	1	1	15
Centre 8	2	2018	Other	3	0	0	1	1	1	1	1	1	1	1	0	1	1	0	0	1	0	0	0	0	0	0	11
Centre 8	2	2018	Other	3	0	0	1	1	1	1	1	1	1	1	0	1	1	0	0	1	0	0	0	0	0	0	11
Centre 6	14	2018	Other	3	1	1	1	1	1	1	1	1	1	1	1	0	1	0	0	0	0	0	0	1	1	0	14
Centre 4	27	2018	Barriers/Facilitators	2	1	0	1	1	1	1	1	1	1	1	0	0	1	0	0	0	0	0	0	1	1	0	12
Centre 2	4	2018	Barriers/Facilitators	2	1	1	0	1	1	1	1	1	1	0	0	0	1	0	0	0	0	0	0	0	0	1	10
Centre 6	7	2018	Information (and support)	1	1	1	1	1	1	1	1	1	1	1	1	0	1	0	0	0	0	0	1	1	1	1	16
Centre 6	2	2018	Other	3	1	1	1	1	1	1	1	1	1	1	1	0	1	0	0	0	0	0	1	1	1	1	16
Centre 2	4	2017	Other	3	1	1	0	1	1	1	1	1	1	0	0	0	1	0	0	0	0	0	0	0	0	1	10
Centre 6	31	2017	Information (and support)	1	1	1	1	1	1	1	1	1	1	1	1	0	1	0	0	0	0	0	1	1	1	1	16
Centre 6	11	2017	Other	3	1	1	1	1	1	1	1	1	1	1	1	0	1	0	0	0	0	0	1	1	1	1	16
Centre 6	17	2017	Information (and support)	1	1	1	1	1	1	1	1	1	1	1	1	0	1	0	0	0	0	0	1	1	1	1	16
Centre 6	15	2017	Information (and support)	1	1	1	1	1	1	1	1	1	1	1	1	0	1	0	0	0	0	0	1	1	1	1	16
Centre 6	20	2017	Other	3	1	1	1	1	1	1	1	1	1	1	1	0	1	0	0	0	0	0	1	1	1	1	16
Centre 6	7	2017	Information (and support)	1	1	1	1	1	1	1	1	1	1	1	1	0	1	0	0	0	0	0	1	1	1	1	16
Centre 6	5	2017	Other	3	1	1	1	1	1	1	1	1	1	1	1	0	1	0	0	0	0	0	1	1	1	1	16
Centre 6	5	2017	Other	3	1	1	1	1	1	1	1	1	1	1	1	0	1	0	0	0	0	0	1	1	1	1	16
Centre 8	6	2015	Barriers/Facilitators	2	1	0	1	1	1	1	1	1	1	1	1	0	1	0	0	0	0	0	0	0	1	0	12
Centre 6	21	2016	Information (and support)	1	1	1	1	1	1	1	1	1	1	1	1	0	1	0	0	0	0	0	1	1	1	1	16
Centre 6	28	2016	Barriers/Facilitators	2	1	1	1	1	1	1	1	1	1	1	1	0	1	0	0	0	0	0	1	1	1	1	16
Centre 6	11	2016	Barriers/Facilitators	2	1	1	1	1	1	1	1	1	1	1	1	0	1	0	0	0	0	0	1	1	1	1	16
Centre 6	3	2016	Other	3	1	1	1	1	1	1	1	1	1	1	1	0	1	0	0	0	0	0	1	1	1	1	16
Centre 6	22	2016	Other	3	1	1	1	1	1	1	1	1	1	1	1	0	1	0	0	0	0	0	1	1	1	1	16
Centre 6	14	2016	Other	3	1	1	1	1	1	1	1	1	1	1	1	0	1	0	0	0	0	0	1	1	1	1	16
Centre 3	17	2016	Barriers/Facilitators	2	1	1	1	1	1	1	1	1	1	1	1	0	1	0	0	0	0	0	1	1	0	0	14
Centre 3	20	2016	Barriers/Facilitators	2	1	1	1	1	1	1	1	1	1	1	1	0	1	0	0	0	0	0	1	1	0	0	14
Contractor	26	2016	Barriers/Facilitators	2	1	1	1	1	1	1	1	1	1	1	1	0	1	0	1	0	1	1	1	1	1	0	18
Contractor	11	2016	Barriers/Facilitators	2	1	1	1	1	1	1	1	1	1	1	1	0	1	0	1	0	1	1	1	1	1	0	18
Centre 7	12	2016	Other	3	1	0	1	1	1	1	1	1	1	1	1	0	1	0	0	0	0	1	0	0	1	1	14
Centre 4	18	2016	Other	3	1	0	1	1	1	1	1	1	1	0	0	0	1	0	0	0	0	0	0	0	0	0	9
Centre 7	3	2016	Information (and support)	1	1	0	1	1	1	1	1	1	1	1	1	0	1	0	0	0	0	1	0	0	1	1	14
Contractor	5	2015	Barriers/Facilitators	2	1	1	1	1	1	1	1	1	1	1	1	1	1	1	0	1	1	1	1	0	1	0	19
Centre 1	9	2016	Information (and support)	1	1	0	1	1	1	1	1	1	1	0	0	0	1	0	0	1	0	0	0	0	1	0	11
Centre 1	10	2016	Information (and support)	1	1	0	1	1	1	1	1	1	1	0	0	0	1	0	0	1	0	0	0	0	1	0	11
Centre 7	4	2016	Other	3	1	0	1	1	1	1	1	1	1	0	1	0	1	0	0	0	0	0	0	1	1	0	12
Centre 7	4	2016	Information (and support)	1	1	0	1	1	1	1	1	1	1	0	1	0	1	0	0	0	0	0	0	1	1	0	12
Centre 7	4	2016	Information (and support)	1	1	0	1	1	1	1	1	1	1	0	1	0	1	0	0	0	0	0	0	1	1	1	13
Centre 7	3	2016	Barriers/Facilitators	2	1	0	1	1	1	1	1	1	1	0	1	0	1	0	0	0	0	0	0	0	1	1	12
Centre 7	3	2016	Other	3	1	1	1	1	1	1	1	1	1	0	1	0	1	0	0	0	0	0	0	0	1	0	12
Centre 7	9	2016	Other	3	1	1	1	1	1	1	1	1	1	0	1	0	1	0	0	0	0	0	0	0	1	0	12
Centre 7	34	2016	Other	3	1	1	1	1	1	1	1	1	1	0	1	0	1	0	0	0	0	0	0	0	1	0	12
Centre 7	7	2016	Other	3	1	1	1	1	1	1	1	1	1	0	1	0	1	0	0	0	0	0	0	0	1	0	12
Centre 7	12	2016	Other	3	1	1	1	1	1	1	1	1	1	0	1	0	1	0	0	0	0	0	0	0	1	0	12
Centre 7	2	2016	Other	3	1	1	1	1	1	1	1	1	1	0	1	0	1	0	0	0	0	0	0	0	1	0	12
Contractor	3	2015	Other	3	1	0	1	1	1	1	1	1	1	0	1	1	1	0	0	0	0	0	0	0	0	0	11
Contractor	4	2015	Other	3	1	0	1	1	1	1	1	1	1	0	1	1	1	0	0	0	0	0	0	0	0	0	11
Contractor	3	2015	Other	3	1	0	1	1	1	1	1	1	1	0	1	1	1	0	0	0	0	0	0	0	0	0	11
Contractor	9	2015	Barriers/Facilitators	2	1	0	1	1	1	1	1	1	1	0	1	1	1	0	0	0	0	0	0	0	0	0	11
Centre 7	3	2015	Other	3	1	1	1	1	1	1	1	1	1	1	1	0	1	0	0	0	0	0	0	1	1	0	14
Centre 7	4	2015	Barriers/Facilitators	2	1	1	1	1	1	1	1	1	1	1	1	0	1	0	0	0	0	0	0	1	1	0	14
Centre 7	21	2015	Barriers/Facilitators	2	1	1	1	1	1	1	1	1	1	1	1	0	1	0	0	0	0	0	0	1	1	0	14
Centre 7	2	2015	Other	3	1	1	1	1	1	1	1	1	1	1	1	0	1	0	0	0	0	0	0	1	1	0	14
Centre 4	12	2015	Other	3	1	0	1	1	1	1	1	1	1	0	0	0	1	0	0	0	0	0	0	0	0	0	9
Centre 5	12	2015	Information (and support)	1	1	1	1	1	1	1	1	1	1	0	1	0	1	0	0	0	0	0	0	0	0	0	11
Centre 7	7	2015	Information (and support)	1	1	1	1	1	1	1	1	1	1	1	1	0	1	0	0	0	0	0	0	1	1	0	14
Centre 2	4	2015	Barriers/Facilitators	2	1	0	1	1	1	1	1	1	1	0	0	0	1	0	0	0	0	0	0	0	1	0	10
Contractor	58	2015	Other	3	1	0	1	1	1	1	1	1	1	0	0	1	0	0	0	1	0	0	0	0	1	0	11
Contractor	67	2015	Barriers/Facilitators	2	1	0	1	1	1	1	1	1	1	0	0	1	0	0	0	1	0	0	0	0	1	0	11
Contractor	5	2015	Other	3	1	0	1	1	1	1	1	1	1	0	1	0	1	0	0	0	0	0	0	0	1	0	11
Contractor	7	2015	Other	3	1	1	1	1	1	1	1	1	1	0	1	1	1	0	0	0	1	0	1	0	1	0	15
Centre 3	39	2015	Barriers/Facilitators	2	1	1	1	1	1	1	1	1	1	1	1	1	1	1	0	0	1	0	1	1	1	0	18
Contractor	4	2015	Barriers/Facilitators	2	1	1	1	1	1	1	1	1	1	0	1	0	1	0	0	1	0	0	0	0	1	0	13
Centre 7	13	2015	Information (and support)	1	1	1	1	1	1	1	1	1	1	1	1	1	1	0	0	0	0	0	0	1	1	0	15

## Sheet: Mean ENTREQ by year
Centre	Year	Mean
Centre 8	2015	12
Centre 8	2016	0
Centre 8	2017	0
Centre 8	2018	11
Centre 8	2019	9
Centre 7	2015	14
Centre 7	2016	12
Centre 7	2017	0
Centre 7	2018	13
Centre 7	2019	13
Centre 6	2015	0
Centre 6	2016	16
Centre 6	2017	16
Centre 6	2018	13
Centre 6	2019	11
Centre 5	2015	11
Centre 5	2016	0
Centre 5	2017	0
Centre 5	2018	0
Centre 5	2019	0
Centre 4	2015	9
Centre 4	2016	9
Centre 4	2017	0
Centre 4	2018	12
Centre 4	2019	0
Centre 3	2015	18
Centre 3	2016	14
Centre 3	2017	0
Centre 3	2018	0
Centre 3	2019	0
Centre 2	2015	10
Centre 2	2016	0
Centre 2	2017	10
Centre 2	2018	10
Centre 2	2019	0
Centre 1	2015	0
Centre 1	2016	11
Centre 1	2017	0
Centre 1	2018	0
Centre 1	2019	0
